# Supplementary material for: Relationship Between Estimated Drug Distribution of Antiretroviral Therapy and Immune Proteins in Cerebrospinal Fluid During Chronic HIV Suppression
Source: Viruses. 2025 May 23;17(6):749. doi: 10.3390/v17060749 (PMC12197675; doi:10.3390/v17060749)
Supplement: Supplementary file 1 [file viruses-17-00749-s001.zip]

Archive with 1 entries (1 files):
- viruses-3607169-supplementary.pdf
